# Supplementary material for: Computational Methods Reveal a Series of Cyclic and Linear Lichenysins and Surfactins from the Vietnamese Marine Sediment-Derived Streptomyces Strain G222
Source: Molecules. 2024 Mar 24;29(7):1458. doi: 10.3390/molecules29071458 (PMC11012875; doi:10.3390/molecules29071458)
Supplement: Supplementary file 1 [file molecules-29-01458-s001.zip]

Archive with 1 entries (1 files):
- molecules-2903930-supplementary.pdf
